# Supplementary material for: Application of an Extracellular Matrix-Mimicking Fluorescent Polymer for the Detection of Proteolytic Venom Toxins
Source: Toxins (Basel). 2023 Apr 18;15(4):294. doi: 10.3390/toxins15040294 (PMC10143632; doi:10.3390/toxins15040294)
Supplement: Supplementary file 1 [file toxins-15-00294-s001.zip]

Archive with 1 entries (1 files):
- toxins-2331822-supplementary.pdf
